# Supplementary material for: Melatonin improves the efficiency of super-ovulation and timed artificial insemination in sheep
Source: PeerJ. 2019 Apr 25;7:e6750. doi: 10.7717/peerj.6750 (PMC6487178; doi:10.7717/peerj.6750)
Supplement: Table S1 [file peerj-07-6750-s001.xlsx]

## Sheet: First group(5mg）
	MT concentration pg/ml			FSH Measured value mIU/ml			LH Measured value mIU/ml			P Measured value ng/ml			E2 Measured value pg/ml			Pregnancy or not	lambing numbers
Sheep Number	Withdrew CIDR	Estrus	Insemination	Withdrew CIDR	Estrus	Insemination	Withdrew CIDR	Estrus	Insemination	Withdrew CIDR	Estrus	Insemination	Withdrew CIDR	Estrus	Insemination
05133	522.57	610.926	686.88	2.05	1.78	1.83	6.96	6.72	3.97	0.3	0.33	0.2	12.32	27.98	7.59	Pregnant	3
05168	488.23	335.758	158.058	1.66	1.75	1.34	6.07	6.66	2.77	0.28	0.13	0.24	4.48	17.4	16.93	Pregnant	4
05167	457.666	335.758	53.322	2.6	1.41	2.73	3.37	5.18	5.96	0.29	0.17	0.37	32.62	13.99	26.65	Pregnant	3
8367	219.582	504.65	646.78	2.28	1.78	1.99	5.73	8.65	5.73	0.24	0.13	0.11	2.09	30.82	23.5	Pregnant	2
1665	156.983	426.638	397.058	2.19	1.21	1.74	5.47	4.46	8.37	0.06	0.2	0.03	6.73	7.47	3.82	Pregnant	2
1672	205.554	402.217	894.134	2.26	1.83	1.99	4.67	4.42	2.27	0.48	0.19	0.05	7.85	8.83	5.12	Pregnant	3
1664	268.346	341.101	295.213	1.52	1.92	1.84	4.07	6.73	5.08	0.19	0.22	0.14	20.49	40.34	39.54	Pregnant	4
1691	134.342	162.641	273.111	1.61	1.21	2.1	5.2	2.49	4.54	0.29	0.32	0.09	10.41	8.43	12.59	Pregnant	2
05159	195.884	192.022	95.512	1.82	2.58	2.6	3.64	4.31	3.37	0.12	0.16	0.22	3.88	35.35	32.82	Pregnant	2
8392	69.016	735.866	831.218	2.14	2.03	2.23	4.16	5.11	4.12	0.31	0.16	0.13	35.41	36.84	13.86	Pregnant	3
05155	279.616	563.785	418.16	2.37	2.05	2.37	4.56	3.18	2.77	0.58	0.09	0.2	40.7	60.4	17.24	Pregnant	3
04971	311.594	648.994	598.256	2.24	2.56	1.63	4.39	6.98	3.06	0.1	0.11	0.06	1.26	23.43	38.49	Pregnant	3
05453	188.226	Lack of samples	54.762	1.89	Lack of samples	1.35	5.18	Lack of samples	4.07	0.12	0.08	0.12	13.6	Lack of samples	22.56	Pregnant	4
05163	711.594	615.478	864.14	2.05	1.75	3.74	6.07	1.73	7.4	0.12	0.05	0.24	12.7	29.35	30.09	Pregnant	2
05147	65.972	116.368	Lack of samples	2.01	1.42	Lack of samples	4.92	5.29	Lack of samples	0.61	0.17	Lack of samples	12.14	6.03	Lack of samples	nonpregnant
05160	780.036	785.564	843.042	1.68	1.87	1.46	5.73	5.67	3.51	0.08	0.13	0.09	30.39	14.8	21.41	nonpregnant
05164	561.184	Lack of samples	752.974	1.26	Lack of samples	2.69	2.4	Lack of samples	3.33	0.06	0.2	0.1	6.74	Lack of samples	13.86	nonpregnant
05157	253.318	284.936	143.62	2.67	2.14	1.82	5.73	11.07	5.9	0.13	0.25	0.16	13.06	7.4	11.87	nonpregnant
8093	1290.48	819.562	777.288	2.48	2.21	1.99	4.26	4.07	4.71	0.2	0.22	0.05	5.77	13.47	2.03	nonpregnant
1668	108.938	289.612	606.2	1.96	2.05	1.7	5.98	4.29	6.22	0.08	0.13	0.12	26.38	48.53	37.47	nonpregnant
1671	366.195	543.156	790.23	Lack of samples	Lack of samples	Lack of samples	Lack of samples	Lack of samples	Lack of samples	0.78	0.075	0.073	7.84	8.315	7.25	nonpregnant

## Sheet: second group（10mg）
	MT concentration pg/ml			FSH Measured value mIU/ml			LH Measured value mIU/ml			P Measured value ng/ml			E2 Measured value pg/ml			Pregnancy or not	lambing numbers
Sheep number	Withdrew CIDR	Estrus	Insemination	Withdrew CIDR	Estrus	Insemination	Withdrew CIDR	Estrus	Insemination	Withdrew CIDR	Estrus	Insemination	Withdrew CIDR	Estrus	Insemination
05141	398.886	511.486	323.55	2.54	2.08	1.16	5.9	5.9	4.36	0.15	0.22	0.15	23.46	39.87	10.31	Pregnant	2
05150	268.214	488.23	384.618	1.85	2.17	0.67	4.87	5.45	4.82	0.08	0.24	0.12	13.95	24.63	15.52	Pregnant	3
05144	888.906	782.796	701.606	2.15	2.39	1.3	4.76	6.19	5.56	0.59	0.35	0.32	25.36	33.81	14.39	Pregnant	3
8373	691.754	302.568	409.16	2.15	1.89	2.03	6.01	4.97	4.36	0.26	0.2	0.09	17.88	23.74	22.93	Pregnant	3
05142	196.662	147.28	454.984	1.85	1.92	Lack of samples	5.02	8.19	4.78	0.3	0.31	0.11	11.95	35.02	Lack of samples	Pregnant	4
1687	154.23	486.129	430.695	1.84	1.02	Lack of samples	4.78	7.43	Lack of samples	0.095	0.24	0.31	16.27	14.23	11.49	Pregnant	2
04972	Lack of samples	802.384	440.628	1.98	1.64	1.87	3.89	4.87	4.12	0.18	0.16	0.14	15.44	26.11	12.68	Pregnant	2
1911	453.156	905.564	590.245	2.59	0.98	Lack of samples	8.89	8.46	Lack of samples	0.54	0.16	0.18	13.4	Lack of samples	Lack of samples	Pregnant	3
05457	777.288	729.414	849.016	1.8	1.49	2.3	4.56	6.6	4.16	0.2	0.26	0.25	13.6	22.74	21.36	nonpregnant
1268	265.174	608.964	573.654	1.99	1.52	1.22	4.97	3.97	6.01	0.53	0.18	0.2	16.2	24.03	22.99	nonpregnant
05156	156.758	209.529	169.47	2.37	1.22	2.14	7.08	8.54	2.6	0.32	0.22	0.24	15.1	Lack of samples	24.03	nonpregnant
168901	667.716	790.024	586.724	2.26	2.32	2.1	3.28	6.45	2.77	0.14	0.19	0.18	6.47	Lack of samples	11.6	nonpregnant
8089	852.02	369.46	254.288	2.14	2.54	1.63	3.92	2.52	3.28	0.17	0.135	0.09	19.57	34.39	22.74	nonpregnant
05151	141.222	62.706	312.904	1.82	2.37	2.54	4.41	3.24	4.26	0.48	0.19	0.16	15.49	18.69	11.98	nonpregnant
01799073	Lack of samples	543.482	396.958	Lack of samples	2.35	1.75	Lack of samples	2.52	1.73	0.56	0.17	0.14	Lack of samples	10.43	2.26	nonpregnant
05153	21.662	41.302	290.346	1.47	1.63	0.99	3.69	1.52	Lack of samples	0.1	0.22	0.12	10.77	11.12	2.2	nonpregnant
05224	199.808	433.566	432.154	1.87	2.26	1.73	2.64	4.02	4.36	0.09	Lack of samples	0.08	3.67	24.6	4.86	nonpregnant
1666	452.012	646.1	814.705	1.5	2.53	2.64	3.71	4.29	3.59	0.38	0.14	0.56	22.01	39.19	16.59	nonpregnant
1908	280.322	90.6534	460.596	2.56	0.79	Lack of samples	4.68	7.65	Lack of samples	0.79	0.32	0.08	Lack of samples	Lack of samples	Lack of samples	nonpregnant
1682	166.672	210.139	268.453	2.14	0.68	2.1	6.66	Lack of samples	3.63	0.11	0.15	0.06	10.52	9.24	6.38	nonpregnant

## Sheet: control group  
	MT concentration pg/ml			FSH Measured value mIU/ml			LH Measured value mIU/ml			P Measured value ng/ml			E2 Measured value pg/ml			Pregnancy or not	lambing numbers
Sheep nember	Withdrew CIDR	Estrus	Insemination	Withdrew CIDR	Estrus	Insemination	Withdrew CIDR	Estrus	Insemination	Withdrew CIDR	Estrus	Insemination	Withdrew CIDR	Estrus	Insemination
05152	840.07	774.548	323.55	2.26	2.63	2.45	7.15	9.35	5.35	0.28	0.4	0.11	22.93	32.09	33.19	怀孕	4
04461	103.23	265.368	250.386	1.82	2.24	1.14	4.82	5.73	2.94	0.11	0.17	0.12	12.26	21.05	4.48	怀孕	3
05196	142.418	308.794	223.406	3.36	Lack of samples	3.59	3.6	8.5	3.78	0.21		0.08	17.98	38.48	21.76	怀孕	4
168969	750.648	911.164	606.383	1.83	2.39	Lack of samples	4.61	5.15	Lack of samples	0.19	Lack of samples	Lack of samples	6.38	25.43	30.45	怀孕	2
05148	574.548	653.686	Lack of samples	2.19	2.37	Lack of samples	4.02	3.45	6.5	0.1	0.11	Lack of samples	17.02	33.67	26.43	怀孕	3
1677	352.149	269.349	405.956	2.04	3.02	2.68	6.54	Lack of samples	Lack of samples	0.23	0.15	0.115	11.095	13.68	7.81	怀孕	3
1905	194.609	272.368	289.612	2.62	1.99	2.1	5.25	7.84	4.65	0.13	0.14	0.15	15.9	20.25	10.41	怀孕	3
05143	391.692	569.226	213.652	1.73	2.65	1.41	3.74	2.48	2.81	0.11	0.09	0.05	15.1	18.61	12.68	nonpregnant
05165	Lack of samples	257.218	268.672	Lack of samples	0.99	3.66	3.85	4.44	3.97	0.29	0.12	0.14	20.34	16.65	5.85	nonpregnant
05149	Lack of samples	180.818	Lack of samples	Lack of samples	1.76	Lack of samples	Lack of samples	4.77	Lack of samples	Lack of samples	0.08	Lack of samples	10.39	22.99	Lack of samples	nonpregnant
05145	596.136	270.256	223.904	2.47	2.3	1.63	5.29	4.66	3.33	0.13	0.16	0.03	23.67	34.03	2.44	nonpregnant
05146	24.73	210.14	234.36	1.29	1.76	2.3	4.66	1.91	4.07	0.18	0.2	0.17	14.4	13.88	23.6	nonpregnant
1697	597.135	622.671	329.295	2.39	1.27	2.37	6.08	4.29	3.67	0.33	0.16	0.08	6.29	27.1	5.2	nonpregnant
1689	96.3216	464.514	307.586	Lack of samples	Lack of samples	Lack of samples	4.67	6.89	5.65	0.3	Lack of samples	Lack of samples	Lack of samples	Lack of samples	Lack of samples	nonpregnant
1692	165.564	300.852	684.217	Lack of samples	Lack of samples	Lack of samples	2.45	5.78	3.87	0.25	0.21	0.31	10.45	20.4	Lack of samples	nonpregnant
1695	252.962	297.56	549.655	Lack of samples	Lack of samples	Lack of samples	3.76	4.89	2.65	0.22	0.12	0.24		Lack of samples	Lack of samples	nonpregnant
04970	149.76	187.452	135.42	2.1	1.82	1.07	3.6	5.13	4.66	0.12	0.16	0.13	23.14	13.6	5.1	nonpregnant
05454	383.216	264.65	237.61	2.03	1.56	1.26	4.82	4.12	6.19	0.35	0.1	0.24	13.33	15.49	7.59	nonpregnant

## Sheet: pregnecy rate
group	su-group	number of ewes	Number of pregnant ewes	pregnency rate	pregnency rate%
5mg group	1	7	5	0.714286	66.67±4.76 a
	2	7	5	0.714286
	3	7	4	0.571429
10mg group	1	7	2	0.285714	40.48±6.30 b
	2	6	3	0.5
	3	7	3	0.428571
control group	1	6	3	0.5	37.62±5.78 b
	2	7	3	0.428571
	3	5	1	0.2

## Sheet:  Standard Errors
describe
	Groups	Numbers	Averages	Standard Errors	Number of Cases		±
MT	1	First time	363.59	63.87	21		363.59±63.87					MT	FSH	LH	P	E2
	1	second time	458.69	48.4	19		458.69±48.40			5mgGroup	Embedding time	363.59±63.87	2.04±0.08	4.93±0.25	0.26±0.04	14.61±2.56
	1	Third time	509	67.52	20		509.00±67.52				Estrus	458.69±48.40	1.86±0.09	5.39±0.52	0.17±0.02	23.11±3.62
	2	First time	390.69	64.22	18		390.69±64.22				Insemination time	509.00±67.52	2.06±0.13	4.59±0.38	0.14±0.02	19.23±2.66
	2	second time	458.09	60.6	20		458.09±60.60			10mgGroup	Embedding time	390.69±64.22	2.05±0.07	4.93±0.34	0.30±0.05	15.06±1.30
	2	Third time	457.24	40.65	20		457.24±40.65				Estrus	458.09±60.60	1.79±0.13	5.41±0.49	0.22±0.02	24.49±2.50
	3	First time	350.95	63.16	16		350.95±63.16				Insemination time	457.24±40.65	1.76±0.14	4.02±0.27	0.18±0.03	13.78±1.77
	3	second time	393.37	51.53	18		393.37±51.53			control group	Embedding time	350.95±63.16	2.16±0.14	4.64±0.29	0.21±0.02	15.04±1.39
	3	Third time	330.23	38.72	16		330.23±38.72				Estrus	393.37±51.53	2.05±0.15	5.26±0.48	0.16±0.02	22.96±2.01
		Total	415.77	19.07	168						Insemination time	330.23±38.72	2.14±0.26	4.27±0.31	0.14±0.02	14.07±2.86
FSH	1	First time	2.04	0.08	20		2.04±0.08
	1	second time	1.86	0.09	18		1.86±0.09
	1	Third time	2.06	0.13	19		2.06±0.13
	2	First time	2.05	0.07	19		2.05±0.07
	2	second time	1.79	0.13	20		1.79±0.13
	2	Third time	1.76	0.14	16		1.76±0.14
	3	First time	2.16	0.14	13		2.16±0.14
	3	second time	2.05	0.15	14		2.05±0.15
	3	Third time	2.14	0.26	12		2.14±0.26
		Total	1.98	0.04	151
LH	1	First time	4.93	0.25	20		4.93±0.25
	1	second time	5.39	0.52	18		5.39±0.52
	1	Third time	4.59	0.38	19		4.59±0.38
	2	First time	4.93	0.34	19		4.93±0.34
	2	second time	5.41	0.49	19		5.41±0.49
	2	Third time	4.02	0.27	16		4.02±0.27
	3	First time	4.64	0.29	17		4.64±0.29
	3	second time	5.26	0.48	17		5.26±0.48
	3	Third time	4.27	0.31	15		4.27±0.31
		Total	4.85	0.13	160
P	1	First time	0.26	0.04	21		0.26±0.04
	1	second time	0.22	0.02	19		0.22±0.02
	1	Third time	0.14	0.02	20		0.14±0.02
	2	First time	0.3	0.05	20		0.30±0.05
	2	second time	0.17	0.02	20		0.17±0.02
	2	Third time	0.18	0.03	20		0.18±0.03
	3	First time	0.21	0.02	17		0.21±0.02
	3	second time	0.16	0.02	15		0.16±0.02
	3	Third time	0.14	0.02	14		0.14±0.02
		Total	0.2	0.01	166
E2	1	First time	14.61	2.56	21		14.61±2.56
	1	second time	23.11	3.62	19		23.11±3.62
	1	Third time	19.23	2.66	20		19.23±2.66
	2	First time	15.06	1.3	18		15.06±1.30
	2	second time	24.49	2.5	16		24.49±2.50
	2	Third time	13.78	1.77	17		13.78±1.77
	3	First time	15.04	1.39	16		15.04±1.39
	3	second time	22.96	2.01	16		22.96±2.01
	3	Third time	14.07	2.86	14		14.07±2.86
		Total	18.04	0.87	157

## Sheet: Instrument and company
	Reagent	Beijing North Biotechnology Research Institute Co., Ltd.
	Methods	Radioimmunoassay
	Instrument	XH6080 Radioimmunoassay
	Batch number	20170220
	Name of invoice
	Inspection Unit	Beijing North Biotechnology Research Institute Co., Ltd
	Address	No. 20 Panjiamiao Jia, Fengtai, Beijing
	Tel	010-87502190
	Name	Beijing North Biotechnology Research Institute Co., Ltd
	Opening bank and account number	ICBC Happy Street Branch 0200004709004642709
